# Supplementary material for: Alcohol effects on globus pallidus connectivity: Role of impulsivity and binge drinking
Source: PLoS One. 2020 Mar 26;15(3):e0224906. doi: 10.1371/journal.pone.0224906 (PMC7098584; doi:10.1371/journal.pone.0224906)
Supplement: S1 Table — (XLSX) [file pone.0224906.s003.xlsx]

## Sheet: Table S1
		Table S1. Alcohol Induced Changes in GPe Connectivity
		SEED to VOXEL WHOLE-BRAIN CONNECTIVITY		Peak			Cluster Size	p-FDR	p-FWE	Anatomical Labels
				x	y	z
			Left GPe Increased Connectivity	-8	58	16	249	3e-05	1.7e-05	Frontal Pole / Superior Frontal Gyrus extending into anterior cingulate
				-56	-20	-10	79	0.033139	0.045013	Left Posterior Middle/Superior Temporal Gyri
				-34	-12	6	73	0.033139	0.063412	Left Insula extending into Putamen/ Thalamus
				-56	-62	26	67	0.033139	0.08981	Left Angular Gyrus extending into Occipital Cortex
				-38	8	-34	67	0.033139	0.08981	Left Temporal Pole
				-6	48	-16	60	0.039034	0.135497	Medial Frontal Cortex
				40	-12	14	59	0.039034	0.143738	Right Insula extending into Central Operculum, Heschl's Gyrus
			Left GPe Decreased Connectivity	-22	-78	-28	903	0	0	Left Cerebellum (Crus1, Crus2, 7b, 6, 8, vermis)
				36	58	16	272	6e-06	7e-06	Right Frontal Pole
				40	40	36	214	4e-05	7.1e-05	Right Frontal Pole extending into Middle Frontal Gyrus
				34	-64	-30	171	0.000194	0.000451	Right Cerebellum (Crus1, Crus2, 7b, 8, vermis)
				36	-68	-52	110	0.002898	0.008411	Right Cerebellum (Crus1, Crus2, 7b, 8)
				6	-36	42	92	0.00632	0.021859	Posterior Cingulate / Precuneus extending into left precentral gyrus
				44	-58	-42	81	0.010058	0.040205	Right Cerebellum (Crus1, Crus2, 7b)
				26	10	68	64	0.024285	0.107061	Right Middle/Superior Frontal Gyrus,
				54	2	22	154	0.001974	0.001151	Right Precentral Gyrus
				-46	26	-8	105	0.010591	0.012287	Left Fronto-Orbital Cortex extending into Inferior Frontal Gyrus (pars triangularis) and Frontal Pole
			Right GPe Increased Connectivity	-58	-18	-8	91	0.013849	0.02564	Left Posterior Middle/Superior Temporal Gyri
				-36	-76	-12	87	0.013849	0.031815	Left Occipital Fusiform Gyrus / Lateral Inferior Occipital Cortex
				-30	-70	-48	368	0	0	Left Cerebellum (Crus1, Crus2, 7b, 8)
				20	72	6	303	2e-06	3e-06	Right Frontal Pole
			Right GPe Decreased Connectivity	-10	-88	-36	239	1.8e-05	3.2e-05	Left Cerebellum (Crus1, Crus2, 7b, 6, 8, vermis)
				-16	12	-10	184	0.000129	0.000306	Bilateral Accumbens / Putamen / Caudate / Pallidum extending into subgenual anterior cingulate / orbitofrontal cortex
				44	40	28	157	0.00034	0.001005	Right Frontal Pole / Middle Frontal Gyrus
				8	14	6	78	0.015097	0.052182	Right Caudate
